# Supplementary material for: Nardilysin-regulated scission mechanism activates polo-like kinase 3 to suppress the development of pancreatic cancer
Source: Nat Commun. 2024 Apr 11;15:3149. doi: 10.1038/s41467-024-47242-3 (PMC11009390; doi:10.1038/s41467-024-47242-3)
Supplement: Supplementary file 4 — Source Data [file 41467_2024_47242_MOESM4_ESM.xlsx]

## Sheet: Fig. 1b-1d
Fig. 1b						Fig. 1c						Fig. 1d

## Sheet: Fig. 1e
Fig. 1e
Segara Pancreas
Sample Number	Sample Name	Cancer and Normal Type	Cancer Type	Normal Tissue Type	Patient ID	Sample Type	Type	Gene / Reporter	FOS / 209189_at	PLK3 / 204958_at
1	C_AB_1N_U133A_120802	Pancreas		Pancreas	1	Surgical Specimen	Adjacent Normal Pancreas		3.20841	0.22055
2	C_AB_5N_U133A_120802	Pancreas		Pancreas	5	Surgical Specimen	Adjacent Normal Pancreas		1.94861	0.44135
3	C_AB_127N_U133A_120802	Pancreas		Pancreas	127	Surgical Specimen	Adjacent Normal Pancreas		2.90991	0.49599
4	C_AB_966N_U133A_120802	Pancreas		Pancreas	966	Surgical Specimen	Adjacent Normal Pancreas		3.16478	-0.03917
5	C_AB_1658N_U133A_120802	Pancreas		Pancreas	1658	Surgical Specimen	Adjacent Normal Pancreas		4.08223	0.45333
6	C_AB_JN_133A_120802	Pancreas		Pancreas	J	Surgical Specimen	Adjacent Normal Pancreas		3.05361	0.42944
7	C_AB_1Ca_U133A_120802	Pancreatic Carcinoma	Pancreatic Carcinoma		1	Surgical Specimen	Pancreatic Carcinoma		3.27889	0.40587
8	C_AB_5Ca_U133A_120802	Pancreatic Carcinoma	Pancreatic Carcinoma		5	Surgical Specimen	Pancreatic Carcinoma		2.14425	-0.0019
9	C_AB_6Ca_U133A_120802	Pancreatic Carcinoma	Pancreatic Carcinoma		6	Surgical Specimen	Pancreatic Carcinoma		3.46105	-1.06293
10	C_AB_127Ca_U133A_120802	Pancreatic Carcinoma	Pancreatic Carcinoma		127	Surgical Specimen	Pancreatic Carcinoma		0.96399	-0.76335
11	C_AB_857Ca_U133A_120802	Pancreatic Carcinoma	Pancreatic Carcinoma		857	Surgical Specimen	Pancreatic Carcinoma		3.65966	-0.14498
12	C_AB_993Ca_U133A_120802	Pancreatic Carcinoma	Pancreatic Carcinoma		993	Surgical Specimen	Pancreatic Carcinoma		3.15	-0.89546
13	C_AB_1235Ca_U133A_120802	Pancreatic Carcinoma	Pancreatic Carcinoma		1235	Surgical Specimen	Pancreatic Carcinoma		4.27441	0.41362
14	C_AB_1366Ca_U133A_120802	Pancreatic Carcinoma	Pancreatic Carcinoma		1366	Surgical Specimen	Pancreatic Carcinoma		2.43427	-0.0299
15	C_AB_1638Ca_U133A_120802	Pancreatic Carcinoma	Pancreatic Carcinoma		1638	Surgical Specimen	Pancreatic Carcinoma		4.6147	-0.25847
16	C_AB_1658Ca_U133A_120802	Pancreatic Carcinoma	Pancreatic Carcinoma		1658	Surgical Specimen	Pancreatic Carcinoma		3.63043	-1.03714
17	C_AB_JCa_U133A_120802	Pancreatic Carcinoma	Pancreatic Carcinoma		J	Surgical Specimen	Pancreatic Carcinoma		-0.52199	-1.16242
Logsdon Pancreas
Sample Number	Sample Name	Cancer and Normal Type	Cancer Sample Site	Cancer Type	Cell Line Name	Normal Tissue Type	Pancreatic Cancer Type	Sample Type	Gene / Reporter	FOS / V01512_rna1_at	PLK3 / U56998_at
1	CL_BXPC3			Pancreatic Adenocarcinoma	BxPC-3			Cell Line		0.99541	2.3356
2	CL_CTPAC			Pancreatic Ductal Adenocarcinoma	CFPAC-1			Cell Line		1.49033	2.88381
3	CL_HPAC			Pancreatic Adenocarcinoma	HPAC			Cell Line		1.98619	1.8365
4	CL_MIAPACA			Pancreatic Carcinoma	MIA PaCa-2			Cell Line		-0.60572	2.00229
5	CL_MPANC96			Pancreatic Adenocarcinoma	MPanc-96			Cell Line		1.05834	2.54628
6	CL_SU8686			Pancreatic Ductal Adenocarcinoma	SU.86.86			Cell Line		-2.08975	2.18562
7	CL_SUR99			Pancreatic Adenocarcinoma	SW 1990			Cell Line		-0.36847	1.64037
8	N1	Pancreas				Pancreas		Tissue Specimen		2.36968	3.53051
9	N2	Pancreas				Pancreas		Tissue Specimen		4.50007	3.40167
10	N3	Pancreas				Pancreas		Tissue Specimen		2.957	3.80997
11	N4	Pancreas				Pancreas		Tissue Specimen		6.05711	4.33991
12	N5	Pancreas				Pancreas		Tissue Specimen		5.42339	4.00315
13	T1	Pancreatic Adenocarcinoma	Primary Site	Pancreatic Adenocarcinoma			Pancreatic Carcinoma	Tissue Specimen		3.41975	2.28105
14	T2	Pancreatic Adenocarcinoma	Primary Site	Pancreatic Adenocarcinoma			Pancreatic Carcinoma	Tissue Specimen		4.39297	2.54314
15	T3	Pancreatic Adenocarcinoma	Primary Site	Pancreatic Adenocarcinoma			Pancreatic Carcinoma	Tissue Specimen		4.41611	2.66297
16	T4	Pancreatic Adenocarcinoma	Primary Site	Pancreatic Adenocarcinoma			Pancreatic Carcinoma	Tissue Specimen		1.67521	2.22337
17	T5	Pancreatic Adenocarcinoma	Primary Site	Pancreatic Adenocarcinoma			Pancreatic Carcinoma	Tissue Specimen		2.96758	2.29698
18	T6	Pancreatic Adenocarcinoma	Primary Site	Pancreatic Adenocarcinoma			Pancreatic Carcinoma	Tissue Specimen		3.60279	2.94278
19	T7	Pancreatic Adenocarcinoma	Primary Site	Pancreatic Adenocarcinoma			Pancreatic Carcinoma	Tissue Specimen		4.98446	2.19064
20	T8	Pancreatic Adenocarcinoma	Primary Site	Pancreatic Adenocarcinoma			Pancreatic Carcinoma	Tissue Specimen		3.39035	2.37322
21	T9	Pancreatic Adenocarcinoma	Primary Site	Pancreatic Adenocarcinoma			Pancreatic Carcinoma	Tissue Specimen		3.40123	3.06711
22	T10	Pancreatic Adenocarcinoma	Primary Site	Pancreatic Adenocarcinoma			Pancreatic Carcinoma	Tissue Specimen		4.53111	2.14374

## Sheet: Fig. 1f
Fig. 1f
PanIN area (%)	WT								KO
6 months	40	35	25	45					70	80	60	65
8-12 months	80	75	65	50	85	70	72		100	100	95	90	80	90	95	98	85	70	100	75
High grade PanIN area (%)
WT	KO	WT	KO
7	30	50	52
10	25	20	65
20	32	5	70
5	28	15	60
		35	65
		25	55
		18	75
			40
			62
			60
			70
			30

## Sheet: Fig. 1g
Fig. 1g
Plk3			Cleaved caspase 3
WT	KO		WT	KO
119.44	3.46		28.98	5.15
134.97	0.07		19.36	10.22
41.23	2.68		39.22	3.1
71.51	0.06		23.24	4.74
104.43	0.25		17.92	4.55
85.3	3.06			3.21
119.63	3.48		28.56	1.24
133.94	0.21		11.22	8.79
153.06	0.48		7.87	1.35
145.43	7.76		21.82	1.79
138.07	0.64		9.22	0
94.26	1.49		5.95	2.18
130.72	0.15		15.22	0.25
154.8	1.02		13.68	2.74
99.16	3.41			0.49
142.67	2.17		15.02	0
16.37	12.47			0.08
82.15	2.34			1.01
155.66			3.49	0.3
136.94	0.14		5.41	2.7
115.76	5.43			0.78
105.1	0.68		21.12	3.5
100.41	1.17			0
120.19				0.15
155.48	1.27			2.42
136.55	1.92		2.52	1.18
149	4.59		20.84	2.06
141.15	1.5		6.06	0.35
93.76	0.28			1.51
127.38	0			2.59
116.9	0.86			0.58
110.79	6.52			0.15
162.76	0.66			43.7
19.76	0.1		5.75	0.12
146.05	0.64		8.84	0.52
112.53	7.12		2.38	0
140.08	2.11			1
127.23	1.14			0
127.04	1.58		7.29	0.43
90.25	5.88		12.88	0
161.63	11.07		15.88	0
83.19	2.24		8.45	1.32
66.63	3.56		19.57	0
110.17	3.07		6.25	0.07
145.54	11.94		3.94	0
170.43	0.68		13.19	0.55
52.11	0.33		30.08	1.82
108.76	0			0
45.98	5.57		17.26	0.15
29.63	2.28		5.46	0.96
128.64	1.59		6.97	0.11
168.94	0		13.89	0.19
123.14	11.13		5.6	0.24
5.36	0.08		6.78	1.08
88.39	7.14		45.84	3.78
63.42	0.56			0
66.78	4.74		17.87	0.09
115.01	0.23		6.93	0.39
71.02	8.89		6.4	0.35
92.44	0.27		2.12	0.19
111.2	16.75		13.04	1.22
135.56	0.1			0.72
124.22	0.24		11.2	0
170.11	7.8		7.31	0.07
84.45	3.35		9.41	6.36
153.47	0.3		10.32	0.14
154.09	0.76		3.91	1.36
124.84	0			4.93
111.8	0.28		20.68	2.25
130.01	3.62			0.12
130.52	0.18		3.95	4.13
66.18	0.34		13.35	7.44
114.4	0.12		24.81	1
50.27	0.07		3.5	11.54
92.09	9.83		4.48	2.76
78.68	0.95		35.85	0.85
92.65	0.13		4.89	3.6
5.5	1.34		5.79	9.06
68.07	0.65			0.74
50.63	1.54		12.82	3.91
35.08	2.35			0.44
2.9			18.9	0
41.25			17.79	0.6
11.54			8.57	0.88
				1.44
				2.02
			6.04	6.33
			14.84
			5.87
			95.13
			8.97
			0.83
			41.28
			31.91
			34.86
			23.56
			62.13
			10.54
			46.47
			23.21
			10.71
			40.87
			16.99
			72.43
			58.76
			55.3
			8.99
			28.75
			57.1
			25.66
			53.26
			19.18
			32.09
			15.91
			88.35
			42.22
			52.87
			24.86
			35.38
			77.12
			18.99
			46.77
			3.66
			18.81
			28.62
			48.88
			30.76
			38.41
			38.09
			52.58
			5.77
			22.61
			14.42
			56.87
			14.21
			59.7
			44.4
			70.5
			36.88
			30.43
			44.52
			35.71
			41.37
			34.51
			21.9
			35.33
			45.44
			53.55
			52.84
			24.11
			53.94
			45.95
			93.19
			15.79
			120.14
			97.96
			53.41
			91.78
			36.95
			137.22
			49.55
			97.87
			153.08
			113.1
			163.96
			25.38
			212.5
			220.2

## Sheet: Fig. 2a
Fig. 2a
Percentage of apoptosis
0h			24h			48h			72h
5.1	5.3	4.8	8.7	11.5	7.6	12.9	13.8	11.2	17.7	18.7	14.3

## Sheet: Fig. 2b-2g
Fig. 2b				Fig. 2c						Fig. 2d
Fig. 2e					Fig. 2f					Fig. 2g

## Sheet: Fig. 2h-2k
Fig. 2h			Fig. 2i					Fig. 2j
Fig. 2k

## Sheet: Fig. 2l
Fig. 2l
	Attached							Suspension
	Control			sgPlk3				Control			sgPlk3
PATC43	17.23	20.28	19.97	12.78	9.6	10.35	35.4	28.1	31.7	25.1	20.5	25.9
PATC50	9.7	8.11	8.89	5.77	7.3	7.98	40.7	35.6	36.4	28.7	26.4	25.9
PATC66	13.89	15.34	14.95	2.931	3.423	4.11	38.8	33.6	35.8	30.6	25.5	29.6
PANC-1	1.41	1.39	2.11	0.55	1.34	0.47	30.9	28.4	31.5	20.04	16.2	21.7
MIA PaCa-2	16.3	17.66	15.96	10.2	9.57	12.35	17.29	20.2	22.9	13.2	14.9	16.2

## Sheet: Fig. 2m-2p
Fig. 2m			Fig. 2n				Fig. 2o				Fig. 2p

## Sheet: Fig. 3d
Fig. 3d
	Vector			WT			NT1-353			CT354-646			306-377			R354G
PANC-1	198	203	179	158	133	140	27	22	29	176	191	181	169	156	174	151	176	163

[truncated: 68 more sheets: Fig. 3e, Fig. 3f-3g, Fig. 3h, Fig. 3i-3k, Fig. 4a-4b, Fig. 4d-4f, Fig. 4g-4i, Fig. 4j-4m, Fig. 5b-5c, 5e, Fig. 5f-5g, Fig. 5h-5i, Fig. 5j, Fig. 5k-5l, Fig. 6a, Fig. 6b, Fig. 6c, Fig. 6d, Fig. 6e, Fig. 6f-6g, Fig. 6h …]
